# Supplementary material for: Emulsion-Templated Oleogels from Citrus Fiber and Pumpkin Seed Oil By-Product as Palm Oil Substitutes in Chocolate Sauce
Source: Foods. 2026 Jun 25;15(13):2272. doi: 10.3390/foods15132272 (PMC13361680; doi:10.3390/foods15132272)
Supplement: Supplementary file 1 [file foods-15-02272-s001.zip]

Archive with 1 entries (1 files):
- foods-4355467-supplementary.pdf
